# Supplementary material for: Foraging Fidelity as a Recipe for a Long Life: Foraging Strategy and Longevity in Male Southern Elephant Seals
Source: PLoS One. 2012 Apr 10;7(4):e32026. doi: 10.1371/journal.pone.0032026 (PMC3323586; doi:10.1371/journal.pone.0032026)
Supplement: Table S1 — Kolmogorov-Smirnoff tests for comparing dentin layers grown onshore or at sea. For only one individual was there a significant difference. Removing this individual did not change the analysis. (XLS) [file pone.0032026.s006.xls]

## Sheet: PLoS.Supp.Tab.6
Seal no.	Sample Size	D	p value
13	1	NA	NA
1	30	0.29	0.50
2	5	0.50	0.90
23	6	0.50	0.93
39	9	0.40	0.75
47	9	0.30	0.97
21	10	0.40	0.87
46	10	0.40	0.87
33	11	0.36	0.78
24	12	0.38	0.84
41	15	0.46	0.31
38	15	0.37	0.51
31	15	0.39	0.56
6	17	0.50	0.20
17	18	0.28	0.82
7	20	0.48	0.17
8	21	0.42	0.27
37	21	0.29	0.71
25	21	0.26	0.74
32	23	0.37	0.34
40	23	0.20	0.94
5	24	0.36	0.36
30	25	0.26	0.69
36	25	0.22	0.84
34	26	0.30	0.49
16	27	0.21	0.84
26	28	0.45	0.09
44	28	0.40	0.16
15	28	0.20	0.87
27	29	0.60	<0.01
14	29	0.29	0.48
9	29	0.21	0.82
43	29	0.20	0.87
18	30	0.34	0.28
19	30	0.33	0.39
4	30	0.20	0.84
11	31	0.18	0.89
12	31	0.20	0.94
28	32	0.28	0.45
29	32	0.19	0.95
35	34	0.29	0.47
10	35	0.26	0.48
20	35	0.15	0.96
22	36	0.37	0.13
42	38	0.32	0.31
45	38	0.29	0.35
3	44	0.14	0.99
All	1115	0.03	0.93
