# Supplementary material for: Foraging Fidelity as a Recipe for a Long Life: Foraging Strategy and Longevity in Male Southern Elephant Seals
Source: PLoS One. 2012 Apr 10;7(4):e32026. doi: 10.1371/journal.pone.0032026 (PMC3323586; doi:10.1371/journal.pone.0032026)
Supplement: Text S1 — WinBUGS code to fit the Growth Mixture Model. (TXT) [file pone.0032026.s007.txt]

model{
 # Likelihood
 for ( i in 1:n.obs ) {
  d13C[i] ~ dnorm( mu[i],tau.res )
  mu[i] <- lambda[ind[i],1] + (2*X[ind[i]]-1)*
          exp(lambda[ind[i],2])*(
           X[ind[i]]*alpha[1,t[i]] + (1-X[ind[i]])*alpha[2,t[i]]
          )
 }
 for ( k in 1:(n.t-2) ) {
  alpha.star[1,k] ~ dunif(0,1)
  # isotonicity constraint
  alpha[1,k+1] <- ranked(alpha.star[1,1:(n.t-2)],k)
  alpha.star[2,k] ~ dunif(0,1)
  alpha[2,k+1] <- ranked(alpha.star[2,1:(n.t-2)],k)
 }
 alpha[1,1] <- 0
 alpha[1,n.t] <- 1
 alpha[2,1] <- 0
 alpha[2,n.t] <- 1
 # Priors
 tau.res <- pow(sd.res,-2)
 sd.res ~ dunif(0,20) # See Gelman 2006
 Lambda[1] ~ dnorm(0,0.0001)
 Lambda[2] ~ dt(0,0.01,7) # See Gelman et al. 2008
 for ( j in 1:n.ind ) {
  lambda[j,1:2] ~ dmnorm(lambda.hat[j,1:2],InvSigma2[1:2,1:2])
  X[j] ~ dbern(p.ind) # Latent indicator variable for foraging strategy
  lambda.hat[j,1] <- Lambda[1]
  lambda.hat[j,2] <- Lambda[2]
 }
 p.ind ~ dbeta(2,2)
 # Construct a orthogonal matrix, see Anderson et al. 1987
 m ~ dbeta(0.5,0.5)
 L[1,1] <- eps[1]*sqrt(m)
 L[1,2] <- eps[2]*(- sqrt(1-m))
 L[2,1] <- eps[1]*sqrt(1-m)
 L[2,2] <- eps[2]*sqrt(m)
 # Construct the covariance matrix as V=S%*%L%*%D%*%t(L)%*%S
 # where S is diagonal, D is diagonal and
 # L is orthogonal (ie L%*%t(L) = Identity)
 for ( j in 1:2 ) {
  eps[j] <- 2*X.e[j] - 1
  X.e[j] ~ dbern(0.5)
  D[j,j] ~ dbeta(0.5,5)
  S[j,j] ~ dnorm(0,1)I(0,)
  sd.lambda[j] <- sqrt(Sigma2[j,j])
 }
 D[2,1] <- 0 ; D[1,2] <- 0
 S[2,1] <- 0 ; S[1,2] <- 0
 for ( j in 1:2 ) {
  for ( k in 1:2 ) {
   C[j,k,1] <- inprod(S[j,1:2],L[1:2,k])
   C[j,k,2] <- inprod(C[j,1:2,1],D[1:2,k])
   Sigma2[j,k] <- inprod(C[j,1:2,2],C[k,1:2,1])
  }
 }
 InvSigma2[1:2,1:2] <- inverse(Sigma2[1:2,1:2])
 rho.lambda <- Sigma2[1,2]/sqrt(Sigma2[1,1]*Sigma2[2,2])
} # End

### DATA
## d13C[] : isotopic signature
## ind[] : indicator variable of which individual whose d13C value it is
## t[] : time variable (here time scale is age multiply by 4 - see Methods for details about the temporal resolution of isotopic sampling)
## n.obs : number of isotopic measurements
## n.t : number of time steps
## n.ind : number of males in sample
