# Supplementary material for: Foraging Fidelity as a Recipe for a Long Life: Foraging Strategy and Longevity in Male Southern Elephant Seals
Source: PLoS One. 2012 Apr 10;7(4):e32026. doi: 10.1371/journal.pone.0032026 (PMC3323586; doi:10.1371/journal.pone.0032026)
Supplement: Text S2 — WinBUGS code to fit the joint Accelerated Failure Time\Change-point Model. (TXT) [file pone.0032026.s008.txt]

model {
  # Likelihood: Change Point
 for ( i in 1:n.obs ) {
  d13C[i] ~ dnorm(mu[i],tau[i])
  tau[i] <- X[i,1]*pow(sd.res[1],-2) + X[i,2]*pow(sd.res[2],-2)
  mu[i] <- a[ ind[i],1 ] + (Age[i] - exp(a[ind[i],3])) * slope[i]
  slope[i] <- (a[ ind[i],2 ]*X[i,1] + a[ind[i],4]*X[i,2])
  X[i,1] <- step(exp(a[ind[i],3]) - Age[i])
  X[i,2] <- step(Age[i] - exp(a[ind[i],3]))
 }
  # Likelihood: Accelerated Failure Time model
 for ( i in 1:n.ind ) {
  Longevity[i] ~ dweib(r,nu[i])
  log(nu[i]) <- beta[1] + beta[2]*a.hat[i,1] + beta[3]*a.hat[i,2]
                        + beta[4]*a.hat[i,3] + beta[5]*a.hat[i,4]
 }
  # Priors: Change-Point model
 for ( i in 1:n.ind ) {
  for ( j in 1:4 ) {
   epsilon.a[i,j] ~ dnorm(0,1)
   a[i,j] <- alpha[j] + a.hat[i,j]
  }
  a.hat[i,1] <- sd.a[1]*epsilon.a[i,1]
  a.hat[i,2] <- sd.a[2]*(L.a[2,1]*epsilon.a[i,1] + epsilon.a[i,2])
  a.hat[i,3] <- sd.a[3]*(L.a[3,1]*epsilon.a[i,1] + L.a[3,2]*epsilon.a[i,2]
                         + epsilon.a[i,3])
  a.hat[i,4] <- sd.a[4]*(L.a[4,1]*epsilon.a[i,1] + L.a[4,2]*epsilon.a[i,2]
                         + L.a[4,3]*epsilon.a[i,3] + epsilon.a[i,4])
 }
  # Hyperpriors for the Choleski Decomposition of the Covariance Matrix
 L.a[2,1] ~ dnorm(0,4)
 L.a[3,1] ~ dnorm(0,4) ; L.a[3,2] ~ dnorm(0,4)
 L.a[4,1] ~ dnorm(0,4) ; L.a[4,2] ~ dnorm(0,4) ; L.a[4,3] ~ dnorm(0,4)
 sd.res[1] ~ dunif(0,10)
 sd.res[2] ~ dunif(0,10)
 alpha[1] ~ dnorm(0,0.001)
 alpha[2] ~ dnorm(0,0.001)
 alpha[3] ~ dt(0,0.01,7)
 alpha[4] ~ dnorm(0,0.001)
 for ( j in 1:4 ) { sd.a[j] ~ dnorm(0,0.45)I(0,) }
  # Priors: Accelerated Failure Time model
 beta[1] ~ dt(0,0.01,7)
 beta[2] ~ dt(0,0.04,7)
 beta[3] ~ dt(0,0.04,7)
 beta[4] ~ dt(0,0.04,7)
 beta[5] ~ dt(0,0.04,7)
 r ~ dunif(0,10)
} # End

### DATA
## d13C[] : isotopic signature
## ind[] : indicator variable of which individual whose d13C value it is
## Age[] : age of individual
## Longevity[] : age at death of individuals
## n.obs : number of isotopic measurements
## n.ind : number of males in sample
